# Supplementary material for: Overexpression of angiotensin-converting enzyme 2 by renin-angiotensin system inhibitors. Truth or myth? A systematic review of animal studies
Source: Hypertens Res. 2021 Mar 10;44(8):955–68. doi: 10.1038/s41440-021-00641-1 (PMC7943405; doi:10.1038/s41440-021-00641-1)
Supplement: Supplementary file 2 — Supplementary Table 2 [file 41440_2021_641_MOESM2_ESM.xlsx]

## Sheet: sheet1
Supplment Table 2. Effects of angiotension II receptor blcokers on ACE2 expression in healthy animals and animal models of human diseases
Authors, year	Reference	Drug	Disaese model	Tissue	Animal	Intervention	Control	Rout of administration	Dose mg/kg per day	Desighn of treatment	Duration	ACE2 mRNA change		ACE2 protein change		ACE2 activity change
Iwanami J, 2014	43	Azilsartan	Hypertension	Heart Kedney	C57L/6 mice	hRN/hANG tg	WT mice	oral gavage	5	therapeutic	2 weeks	Heart hRN/hANG tg hRN/hANG tg+azilsartan Kidney hRN/hANG tg hRN/hANG tg+azilsartan	0.53 0.78 0.60 0.75
Sukumaran V, 2017	20	Azilsartan	Healthy normal and Diabetic cardiomyopathy	Heart	db/+ mice	db/db mice	db/+ mice	oral gavage	3	therapeutic	8 weeks			azilsartan db/db db/db+azilsartan	0.85 0.78 1.28
Kidoguchi S, 2019	86	Azilsartan	Drug injury	Kideny	WKY	adenine	WKY	oral gavage	2	therapeutic	4 weeks			Kidney adenine adenine+azilsartan Glomerulus adenine adenine+azilsartan Tubules adenine adenine+azilsartan	1.60 1.30 4.50 3.50 2.66 2.33
Takeda Y, 2007	45	Candesartan	Hypertension	Heart	Dahl rats	Dahl salt-sensitive rats (DS) with high salt diet	Dahl salt-sensitive rats (DR) with low salt diet	chow	10	simultaneous	8 weeks	DR+high salt DS+low salt DS+high salt DS+high salt+candesartan	1.05 1.00 0.47 0.64
Wang X, 2016	47	Candesartan	Pressure overload	Heart	C57BL/6	thoracic aortic constriction (TAC)	C57BL/6	oral gavage	candesartan 2.1	pretreatment	2 weeks			2 weeks TAC TAC+candesartan	0.40 0.84
Arumugam S, 2012	57	Candesartan	Heart failure	Heart	Lewis rats	experimantal autoimmune myocarditis (EAM)	sham	oral	10	therapeutic	4 weeks			EAM EAM+candesartan	0.63 2.00
Callera GE, 2016	26	Candesartan	Diabetic nephropathy	Kidney	db/+ mice	db/db mice	db/+ mice	subcutaneous injection	1, 5, 25, 75 (inceasing doses)	therapeutic	every 4 weeks (increasing dose)	db/+ (sham) candesartan 1 candesartan 5 candesartan 25 candesartan 75 db/db db/db+candesartan 1 db/db+candesartan 5 db/db+candesartan 25 db/db+candesartan 75	1.06 0.63 0.56 0.25 1.38 2.44 0.94 0.94 1.25			db/+ (sham) candesartan 1 candesartan 5 candesartan 25 candesartan 75 db/db db/db+candesartan 1 db/db+candesartan 5 db/db+candesartan 25 db/db+candesartan 75	1.14 1.09 0.61 0.52 1.19 1.48 1.43 1.21 1.14
Wang LH, 2015	97	Candesartan	Stress	Brain	SD rats	foot shock stress	sham	intraperitoneal injection	10	simultaneous	2 weeks	Cortex stress stress+candesartan Hypothalamus stress stress+candesartan	1.50 0.58 3.14 0.71
Karram T, 2005	58	Eprosartan	Heart failure	Heart	Wistar rats	aortocaval fistula (AVF)	sham	Osmotic pump (intraperitoneal)	5	co-treatment	4 weeks	ACF ACF+eprosartan	0.57 0.92
Wang X, 2016	47	Irbesartan	Pressure overload	Heart	C57BL/6	TAC	C57BL/6	oral gavage	irbesartan 40.2	pretreatment	2 weeks 4 weeks			2 weeks TAC TAC+irbesartan 4 weeks TAC TAC+irbesartan	0.40 0.64 0.28 0.42
Yisireyili M, 2018	34	Irbesartan	Healthy normal and Irritable bowl syndrome	Intestine	C57BL/6J mice	restraint stress	sham	chow	10	simultaneous	2 weeks	irbesartan stress stress+irbesartan	1.06 0.64 1.19
Patel VB, 2014	44	Irbesartan	angiotensin II (angII) infusion	Heart	C57BL/6 mice	angII	sham	Osmotic pump (suncutaneous)	?	simultaneous	2 weeks			angII angII+irbesartan	0.79 0.98	angII angII+irbesartan	0.19 0.78
Jin HY, 2012	91	Irbesartan	angII infusion	thorarcic aotrta	C57BL/6 mice	angII	sham	drinking water	50	pretreatment	2 weeks	angII angII+irbesartan	0.18 0.88	angII angII+irbesartan	0.36 0.83
Ferrario CM, 2005a	18	Losartan	Healthy normal	Heart	Lewis rats	N/A	sham	drinking water	10	N/A	12 days	losartan	2.75			losartan	2.9
Ferrario CM, 2005b	25	Losartan	Healthy normal	Kidney	Lewis rats	N/A	sham	drinking water	10	N/A	12 days	losartan	1.02			losartan	1.73
Wu C, 2020	19	Losartan	Healthy normal	Lung Ileum Kideny Heart	C57BL/6J mice	N/A	sham	subcutaneous injection	15	N/A	14 days	Lung Ileum Kideny Heart	1.04 1.00 0.99 1.14
Cano IP, 2019	35	Losartan	Healty normal	Salivaery gland	Wistar rats	N/A	sham	intraperitoneal injection	10	N/A	1 week	parotid gland losartan sublingual gland losartan submandibular gland losartan	1.00 1.66 1.00
Yuan YM, 2015	33	Losartan	Healthy normal and Pulmonary hypertension	Lung	SD rats	cigarette smoke	sham	intraperitoneal injection	10	simultaneous	72 weeks			losartan cigarette cigarette+losartan	0.91 0.49 0.45
Senador D, 2010	29	Losartan	Healthy normal and Metabolic syndrome (MetS)	Kidney	C57BL mice	high fructose diet	standard diet	drinking water	30	therapeutic	1 week			losartan fructose fructose+losartan	2.44 2.27 1.67	losartan fructose fructose+losartan	1.10 1.50 1.18
Abuohashish HM, 2017b	38	Losartan	Healthy normal and Osteoprosis	Femoral bone head	Wistar rats	ovariectomy (OVX)	sham	oral gavage	10	6 weeks	therapeutic			losartan OVx OVx+losartan	1.20 0.51 1.01
Wang X, 2016	47	Losartan	Pressure overload	Heart	C57BL/6	TAC	C57BL/6	oral gavage	losartan 13.4	pretreatment	2 weeks			2 weeks TAC TAC+losartan	0.40 0.70
Zhang Y, 2014	50	Losartan	Pressure overload	Heart	SD rats	abdominal aortic constriction (AAC)	sham	oral gavage	30	simultaneous	4 weeks	AAC AAC+losartan	0.69 1.85	AAC AAC+losartan	0.42 1.67
Souza ÁP, 2013	49	Losartan	Pressure overload	Heart	Wistar rats	AAC	sham	gastric gavage	1	simultaneous	3 weeks			AAC AAC+losartan	1.00 1.06
Ishiyama Y, 2004	62	Losartan	Myocardial infarction (MI)	Heart	Lewis rats	MI	sham	Osmotic pump (intraperitoneal)	losartan 10 olmesartan 0.1	pretreatment	4 weeks	MI MI+losartan	0.88 1.94
Zhang Y, 2015	69	Losartan	Hydronephrosis	Heart	Balb/C mice	unilateral ureteral occlusion (UUO)	sham	oral gavage	20	simultaneous	4 weeks	UUO UUO+losartan	0.76 2.00	UUO UUO+losartan	0.64 1.78
Dilauro M, 2010	82	Losartan	Chronic renal failure (CRF)	Kidney	FVB/NJ mice	subtotal nephrectomy (STNx)	sham	osmotic pump (subcutaneous)	25	simultaenous	4 weeks			CRF CRF+losartan	0.63 0.86	CRF CRF+losartan	0.64 0.88
Silveira KD, 2013	85	Losartan	Drug-induced nephropathy	Kidney	Balb/c mcie	doxorubicin (DOX)	sham	drinking water	10	theapeutic	1 week	DOX DOX+losartan	2.37 3.79
de Jong MA, 2017	84	Losartan	Renal fibrosis	Kidney	C57BL/6 mice	UUO	sham	drinking water	100 mg/L	pretreatment	1 week	UUO UUO+losartan	2.80 4.00
Lezama-Martinez D, 2018	89	Losartan	Hypertension	Aorta	Wistar rats	SHR	WKY	intramuscular injection	1	therapeutic	5 days	SHR SHR+losartan	8.79 0.36
Zhang YH, 2015	94	Losartan	Atherosclerosis (atheromatous plaque)	Abdominal aorta	New Zealand white rabbits	high-choleterol (HC) diet	sham	drinking water	25	simultaneous	12 weeks			HC diet HC diet+losartan	3.37 5.29	HC diet HC diet+losartan	4.48 9.12
Xia H, 2009	95	Losartan	Hypertension	Brain	C57BL/6J mice	hRN/hANG tg	WT mice	osmotic pump (subcutaneous)	10	not described	2 weeks			hRN/hANG hRN/hANG+losartan	0.96 0.97
Graus-Nunes F, 2019	101	Losartan	MetS	Liver	C57BL/6 mice	high fat diet	standard diet	chow	losartan 10	simultaenous	5 weeks	high fat high fat+losartan	0.21 1.39
Wu L, 2015	102	Losartan	Liver fibrosis	Liver	SD rats	bile duct ligation (BDL)	sham	gastric gavage	10	simultaenous	16 days			BDL BDL+losartan	3.20 2.04
Frantz ED, 2013	105	Losartan	MetS	pancreatic islet	C57BL/6 mice	high fat diet	standard diet	chow	30	therapeutic	6 weeks			high fat high at+losartan	0.64 0.86
Sabry MM, 2019	106	Losartan	Diabetes	Visceral adipose tissue	albino rats	streptozotocin (STZ) with high-fat high-sucrose	sham	intraperitoneal injection	30	simultaneous	6 weeks	STZ+high fat+high sucurose STZ+high fat+high sucurose+ losartan	0.18 0.60
Iwai M, 2012	31	Olmesartan	Healthy normal and Neointima formation	Femoral artery	C57BL/6J mice	cuff injury	sham	osmotic pump (intraperitoneal)	1	simultaneous	2 weeks	olmesartan cuff injury cuff injury+olmesartan	1.50 0.08 0.28
Tanno T, 2016	42	Olmesartan	Hypertension	Heart	C57BL/N mice	REN tg mice	WT mice	drinking water	5	therapeutic	8 weeks	REN tg REN tg+olmesartan	0.56 0.96
Iwanami J, 2014	43	Olmesartan	Hypertension	Heart Kedney	C57L/6 mice	hRN/hANG tg	WT mice	oral gavage	5	therapeutic	2 weeks	Heart hRN/hANG tg hRN/hANG tg+olmesartan Kidney hRN/hANG tg hRN/hANG tg+olmesartan	0.53 0.75 0.60 0.78
Agata J, 2006	41	Olmesartan	Hypertension	Heart Kidney	Wistar rars	SHR-SP	WKY	osmotic pump (intracutaneous)	5	therapeutic	4 weeks	Heart SHR-SP SHR-SP+olmesartan	1.10 1.40	Kidney SHR-SP SHR-SP+olmesartan	0.45 1.20
Inaba S, 2019	46	Olmesartan	Hypertension with endothelial dysfunction	Heart	C57BL/6	hRN/hANG tg mice with NG-Nitro L-argine methyl ester (L-NAME)	WT mice	drinking water	3	simultaenous	4 weeks	hRN/hANG tg hRN/hANG tg+L-NAME hRN/hANG tg+L-NAME+ olmesartan	0.54 0.25 0.55			hRN/hANG tg hRN/hANG tg+L-NAME hRN/hANG tg+L-NAME+ olmesartan	0.56 0.24 0.88
Wang X, 2016	47	Olmesartan	Pressure overload	Heart	C57BL/6	TAC	C57BL/6	oral gavage	olmesartan 5.4	pretreatment	2 weeks 4 weeks			2 weeks TAC TAC+olmesartan 4 weeks TAC TAC+olmesartan	0.40 0.85 0.28 0.85
Sukumaran V, 2012b	53	Olmesartan	Heart failure	Heart	Lewis rats	EAM	sham	oral gavage	10	preventive	3 weeks	EAM EAM+olmesartan	0.67 0.88	EAM EAM+olmesartan	0.48 0.58
Sukumaran V, 2012a	55	Olmesartn	Heart failure	Heart	Lewis rats	EAM	sham	oral gavage	10	therapeutic	4 weeks	EAM EAM+olmesartan	0.43 0.70	EAM EAM+olmesartan	0.81 1.19
Ishiyama Y, 2004	62	Olmesartan	MI	Heart	Lewis rats	MI	sham	Osmotic pump (intraperitoneal)	olmesartan 0.1	pretreatment	4 weeks	MI MI+olmesartan	0.88 1.63
Wang J, 2017	63	Olmesartan	MI	Heart	SD rats	MI	sham	gastric gavage	olmesartan 5 telmisartan 5	simultaneous	4 weeks	MI MI+olmesartan	1.16 1.83	MI MI+olmesartan	1.25 2.00
Ichikawa H, 2018	76	Olmesartan	Hypertension	Kideny	C57BL/N mice	hRen tg	WT mice	oral gavage	5	therapeutic	8 weeks	hREN tg hREN tg+olmesartan	0.74 1.00
Ding D, 2016	77	Olmesartan	Diabetic nephropathy	Kidney	SD rats	STZ	sham	oral gavage	5	therapeutic	14 weeks	STZ STZ+olmesartan	0.28 0.81	STZ STZ+olmesartan	0.57 1.00
Lakshmanan AP, 2012	80	Olmesartan	Diabetic nephropathy	Kidney	C57BL/6 JAX mice	STZ	sham	oral gavage	5	therapeutic	4 weeks			STZ STZ+olmesartan	0.68 1.06
Suh SH, 2019	83	Olmesartan	Renal fibrosis	Kideny	129X1/SvJ mice	Col4a3 knockout (KO) mice	WT mice	drinking water	5	therapeutic	3 weeks	Col4a3 KO Col4a3 KO+olmesartan	0.57 0.95
Igase M, 2008	93	Olmesartan	Neointima formation	Carotid artery	SHR	balloon injury	SHR	drinking water	10	pretreatment	2 weeks			olmesartan balloon injury balloon injury+olmesartan	1.07 1.42 1.85
Shimada K, 2011	96	Olmesartan	Transient brain ischemia	Brain	Wistar rats	OVx with middle cerebral artery occlusion (MACO)	MACO+sham	not descibed	3	pretreatment	2 weeks	MACO+OVx MACO+OVx+olmesartan	0.38 1.27
Wysocki J, 2020	23	Telmisartan	Healthy normal	Kideny	C57BLKS/J mice	N/A	sham	drinking water	2	N/A	2 weeks			telmisartam	1.14
Soler MJ, 2009	32	Telmisartan	Healthy normal	Arteriole (Kidney)	C57BLKS/J mice	N/A	sham	drinking water	2	N/A	2 weeks			telmisartan	1.79
Wang X, 2016	47	Telmisartan	Pressure overload	Heart	C57BL/6	TAC	C57BL/6	oral gavage	telmisartan 21.4	pretreatment	2 weeks 4 weeks			2 weeks TAC TAC+telmisartan 4 weeks TAC TAC+telmisartan	0.40 0.60 0.28 0.57
Zhang WW, 2017	48	Telmisartan	Pressure overload	Heart	SD rats	TAC	sham	gastric gavage	10	simultaneous	8 weeks			TAC TAC+telmisartan	0.52 0.90
Zheng RH, 2019	51	Telmisartan	Pressure overload	Heart	SD rats	AAC	sham	gastric gavage	10	simultaneous	16 weeks			AAC AAC+telmisartan	0.69 0.95
Liang B, 2015	52	Telmisartan	Pressure overload with LV dysfunction	Heart	SD rats	AAC	sham	drinking water	30	simultaneous	5 weeks			AAC AAC+telmisartan	4.11 2.95
Sukumaran V, 2012	56	Telmisartan	Heart failure	Heart	Lewis rats	EAM	sham	oral gavage	10	therapeutic	4 weeks			EAM EAM+telmisartan	0.93 1.53
Sukumaran V, 2011	54	Telmisartan	Heart failure	Heart	Lewis rats	EAM	sham	oral gavage	10	preventive	3 weeks			EAM EAM+telmisartan	0.62 0.86
Wang J, 2017	6	Telmisartan	MI	Heart	SD rats	MI	sham	gastric gavage	telmisartan 5	simultaneous	4 weeks	MI MI+telmisartan	1.16 3.66	MI MI+telmisartan	1.25 2.38
Awwad ZM, 2019	71	Telmisartan	Drug-induced cardiomyopathy	Heart	SD rats	pregabalin	sham	oral gavage	10	simultaneous	3 weeks			preglabalin preglabalin+telmisaltan	0.27 0.87
Wang W, 2018	72	Telmisartan	Sleep apnea syndrome	Heart	C57BL/6 mice	chronic intermittent hypoxia (CIH)	sham	drinking water	10	therapeutic	4 weeks	CIH CIH+telmisartan	2.98 4.17
Li H, 2016	36	Telmisartan	Healthy normal and MetS	Perirenal adipose tissue	Wistar rats	high fat diet	standard diet	gastric gavage	8	therapeutic	20 weeks	telmisartan high fat high fat+telmisartan	1.04 0.35 1.30
Lakshmanan AP, 2011	79	Telmisartan	Diabetic nephropathy	Kidney	C57BL/6 JAX mice	STZ	sham	oral gavage	5	therapeutic	4 weeks			STZ STZ+telmisartan	0.37 0.79
Yi ET, 2012	103	Telmisartan	Liver fibrosis	Liver	SD rats	BDL	sham	oral gavage	8	simultaneous	4 weeks	BDL BDL+telmisartan	2.15 4.91	BDL BDL+telmisartan	1.24 1.59
Graus-Nunes F, 2019	101	temisartan	MetS	Liver	C57BL/6 mice	high fat diet	standard diet	chow	olmesartan 10	simultaenous	5 weeks	high fat high fat+olmesartan	0.21 1.10
Zhao Y, 2019	39	Valsartan	Hypertension	Heart	WKY	SHR	WKY	dringking water	30	therapeutic	12 weeks			SHR SHR+valsartan	0.59 0.85
Wang X, 2016	47	Valsartyan	Pressure overload	Heart	C57BL/6	TAC	C57BL/6	oral gavage	valsartan 21.4	pretreatment	2 weeks 4 weeks			2 weeks TAC TAC+valsartan 4 weeks TAC TAC+valsartan	0.40 0.65 0.28 0.52
Burchill LJ, 2012	60	Valsartan	MI	Heart	SD rats	MI	sham	oral gavage	not described	4 weeks	therapeutic	Viable myocardium MI MI+valsartan Border myocardium MI MI+valsartan	1.69 2.82 2.01 2.11
Tie Y, 2018	65	Valsartan	Diabetic cardiomyopathy	Heart	C57BL mice	STZ	sham	oral gavage	30	therapeutic	4 weeks	STZ STZ+valsartan	0.72 0.92
Whaley-Connell AT, 2006	75	Valsartan	Hypertension	Kidney	SD rats	Ren2 tg	WT rats	drinking water	30	therapeutic	3 weeks	Ren2 tg Ren2+valsartan	1.05 1.66
Takai S, 2013	90	Valsartan	Hypertension	Aorta	Wistar rats	SHR-SP	WKY	oral gavage	10	therapeutic	2 weeks	SHR-SP SHR-SP+valsartan	0.69 1.11
Li Y, 2016	92	Valsartan	Neointima formation	Aorta	Wistar rats	balloon injury	sham	gastric gavage	20	pretreatment	4 weeks	balloon injury balloon injury+valsartan	0.35 0.71	balloon injury balloon injury+valsartan	0.23 0.61
