# Supplementary material for: Overexpression of angiotensin-converting enzyme 2 by renin-angiotensin system inhibitors. Truth or myth? A systematic review of animal studies
Source: Hypertens Res. 2021 Mar 10;44(8):955–68. doi: 10.1038/s41440-021-00641-1 (PMC7943405; doi:10.1038/s41440-021-00641-1)
Supplement: Supplementary file 3 — Supplementary Table 3 [file 41440_2021_641_MOESM3_ESM.xlsx]

## Sheet: sheet1 (2)
Supplement Table 3. Effects of angiotensin-conveting enzyme inhibitors on ACE2 expression in healthy animals and animal models of human diseases
Authors, year	Reference	Drug	Disaese model	Tissue	Animal	Intervention	Control	Rout of administration	Dose mg/kg per day	Design of Treatemt	Duratoin	ACE2 mRNA change		ACE2 protein change		ACE2 activity change
Wysocki J, 2020	23	Captopril	Healthy normal	Kideny	C57BLKS/J mice	N/A	sham	drinking water	120	N/A	2 weeks	captopril	0.99	captopril	0.71
Ibarra-Lara L, 2016	22	Captopril	Healthy normal and Pressure overload	Heart	Wistar rats	Abdominal aortic constriction (AAC)	sham	oral gavage	20	simultaneous	3 weeks			captopril AAC AAC+captopril	0.97 0.48 1.06
Abuohashish HM, 2017a	37	Captopril	Health normal and Osteoprosis	Femoral bone head	Wistar rats	ovariectomy (OVx)	sham	oral gavage	40	therapeutic	6 weeks			captopril OVx OVx+captopril	1.24 0.62 0.94
Awwad ZM, 2019	71	Captopril	Drug-induced cardiomyopathy	Heart	Sprague-Dawley (SD) rats	pregabalin	sham	oral gavage	30	simultaneous	3 weeks			preglabalin preglabalin+captopril	0.27 0.83
Bai S, 2013	73	Captopril+ felodipine (combination)	Renovascular hypertension	Kidney	SD rats	2 kideny 1 clip (2K1C)	sham	oral gavage	felodipine 0.8 captopril 15	therapeutic	8 weeks	Ishcemic kidney 2K1C 2K1C+felodipine 2K1C+felodipine+captopril Non-ishcemic kidney 2K1C 2K1C+felodipine 2K1C+felodipine+captopril	0.32 0.33 0.91 0.25 0.29 0.64
Lezama-Martinez D, 2018	89	Captopri	Hypertension	Aorta	Wistar rats	SHR	WKY	intramuscular injection	1	therapeutic	5 days	SHR SHR+captopril	8.80 1.57
Martínez-Aguilar L, 2016	88	Captopril	Hypertension	Aorta	Wistar rats	SHR	WKY	intramuscular injection	1	therapeutic	4 days	SHR SHR+captopril	0.67 1.33
Wang LH, 2015	97	Captopril	Stress	Brain	SD rats	foot shock stress	sham	intraperitoneal injection	10	simultaneous	2 weeks	Cortex stress stress+captopril Hypothalamus stress stress+captopril	1.50 0.41 3.14 0.57
Zhang BN, 2019	98	Captopril	Lung fibrosis	Lung	Wistar rats	scilicosis	sham	osmotic pump (intraperitoneal)	30	therapeutic	8 weeks			scilicosis scilicosis+captopril	0.43 0.93
Ma H, 2017	70	Cilazapril	Drug-induced cardiomyopathy	Heart	Wistar rats	doxorubicin (DOX)	sham	gastric gavage	10	therapeutic	2 weeks 4 weeks			6 weeks after DOX DOX DOX+cilazapril (2 weeks) 8 weeks after DOX DOX DOX+cilazapril (4 weeks)	1.55 3.00 1.35 1.79	6 weeks after DOX DOX DOX+cilazapril (2 weeks)	2.67 3.83
Wu C, 2020	19	Enalapril	Healthy normal	Lung Ileum Kideny Heart	C57BL/6J mice	N/A	sham	subcutaneous injection	3	N/A	14 days	Lung Ileum Kideny Heart	0.99 1.09 0.99 1.14
Ocaranza MP, 2006	21	Enalapril	Healthy normal and Myocardial infarction (MI)	Heart	SD rats	MI	sham	oral gavage	10	therapeutic	8 weeks	enalapril MI MI+enalapril	1.01 0.66 1.41			enalapril MI MI+enalapril	1.09 0.73 0.95
Yang Z, 2013	40	Enalapril	Hypertension	Heart	Wistar rats	SHR	WKY	not described	15	therapeutic	4 weeks	SHR SHR+enarapril	0.38 1.53	SHR SHR+enarapril	0.55 0.36
Zhang Y, 2014	50	Enalapril	Pressure overload	Heart	SD rats	AAC	sham	oral gavage	20	simultaneous	4 weeks	AAC AAC+enalapril	0.69 1.65	AAC AAC+enalapril	0.42 1.50
Zhang Y, 2015	69	Enalapril	Hydronephrosis	Heart	Balb/C mice	unilateral ureteral occlusion (UUO)	sham	oral gavage	20	simultaneous	4 weeks	UUO UUO+enalapril	0.76 1.69	UUO UUO+enalapril	0.64 1.64
Frantz ED, 2013	105	Enarapril	Metabolic syndrome (MetS)	pancreatic islet	C57BL/6 mice	high at diet	standard diet	chow	30	therapeutic	6 weeks			high fat diet high fat diet+enalapril	0.64 1.11
Hao XQ. 2013	59	Imidapril	Pulmonary arterial hypertension	Heart (right ventricle)	Broiler chikin	low temperature	ambient temperature	oral gavage	3	simultaneous	30 days	low temperature low temperature+imidapril	1.36 0.90
Hao XQ, 2014	99	Imidapril	Pulmonary arterial hypertension	Lung	Broiler chikin	low temperature	ambient temperature	oral gavage	3	simultaneous	30 days	low temperature low temperature+imidapril	1.37 0.59
Ferrario CM, 2005a	18	Lisinopril	Healthy normal	Heart	Lewis rats	N/A	sham	drinking water	10	N/A	12 days	lisinopril	4.7			lisinopril	1.15
Ferrario CM, 2005b	25	Lisinopril	Healthy normal	Kidney	Lewis rats	lisinopril	vehcle	drinking water	10	N/A	12 days	lisinopril	1.05			lisinopril	1.42
Hamming I, 2008	27	Lisinopril	Healthy normal and Low salt diet	Kidney	Wistar rats	low salt diet	normal salt diet	drinking water	75 mg/L	therapeutic	3 weeks	lisinppril low salt diet low salt diet+lisinopril	1.00 1.05 0.58			lisinppril low salt diet low salt diet+lisinopril	0.71 1.03 0.95
Tikellis C, 2008	30	Perindopril	Healthy normal and Diabetic nephropathy	Kidney	C57/B6 mice	streptozzotocin (STZ)	sham	drinking water	2	therapeutic	5 weeks	perindopril STZ STZ+perindopril	0.24 0.65 0.34			perindopril STZ STZ+perindopril	1.05 1.76 0.70
Huang ML, 2010	104	Perindopril	Liver fibrosis	Liver	Wistar rats	CCl4	Sham	oral gavage	2	simultaneous	4 weeks	CCl4 CCl4+perindopril	3.00 4.44	CCl4 CCl4+perindopril	1.88 3.22
Velkoska E, 2010	28	Ramipril	Healthy control and Acute kidney injury (AKI)	Kidney	SD rats	STNx	sham	oral gavage	1	simultaneous	10 days	Cortex ramipril AKI AKI+ramipril Medulla ramipril AKI AKI+ramipril	0.90 0.27 0.63 1.36 1.04 1.09			Cortex ramipril AKI AKI+ramipril Medulla ramipril AKI AKI+ramipril	0.78 0.50 0.94 0.83 0.44 0.94
Burchill LJ, 2012	60	Ramipril	MI	Heart	SD rats	MI	sham	oral gavage	1	therapeutic	4 weeks	Viable myocardium MI MI+ramipril Border myocardium MI MI+ramipril	1.69 1.87 2.01 2.22
Burrell LM, 2005	61	Ramipril	MI	Heart	SD rats	MI	sham	oral gavage	1	therapeutic	4 weeks	Viable myocardium MI MI+ramipril Border/infarct myocardium MI MI+ramipril	1.84 1.53 2.00 1.69			Viable myocardium MI MI+ramipril Border/infarct myocardium MI MI+ramipril	1.67 1.81 3.36 2.78
Burchill L, 2008	67	Ramipril	AKI	Heart	SD rats	STNx	sham	oral gavage	1	simultaneous	10 days	AKI AKI+ramipril	3.50 4.16	Myocardium AKI AKI+ramipril Perivascular space AKI AKI+ramipril	1.43 0.84 0.76 0.73	AKI AKI+ramipril	1.85 1.30
Velkoska E, 2011	66	Ramipril	AKI	Heart	SD rats	STNx	sham	oral gavage	1	simultaneous	10 days	AKI AKI+ramipril	1.65 1.27			AKI AKI+ramipril	1.57 1.21
Burrell LM, 2012	68	Ramipril	Chronic renal failure (CRF)	Heart Kidney	SD rats	STNx	sham	oral gavage	1	simultaneous	4 weeks	Kidney Cortex CRF CRFx+ramipril Medulla CRF STNx+ramipril Heart CRF CRF+ramipril	0.17 0.61 0.36 1.81 1.11 1.26	Heart Myocardium CRF CRF+ramipril Perivascular space CRF CRF+ramipril	1.13 1.06 0.95 1.12	Kidney Cortex CRF CRFx+ramipril Medulla CRF STNx+ramipril Heart CRF CRF+ramipril	0.60 1.08 0.47 0.81 0.92 0.82
Tikellis C, 2003	78	Ramipril	Diabetic nephropathy	Kidney (tubulus)	SD rats	STZ	sham	drinking water	3	simultaneous	24 weeks	STZ STX+ramipril	0.40 0.48
