# Supplementary material for: Overexpression of angiotensin-converting enzyme 2 by renin-angiotensin system inhibitors. Truth or myth? A systematic review of animal studies
Source: Hypertens Res. 2021 Mar 10;44(8):955–68. doi: 10.1038/s41440-021-00641-1 (PMC7943405; doi:10.1038/s41440-021-00641-1)
Supplement: Supplementary file 4 — Supplementary Table 4 [file 41440_2021_641_MOESM4_ESM.xlsx]

## Sheet: sheet 1 (2)
Supplement Table 4. Effects of mineralocorticoid receptor antagonists, ariskiren, sucubitril/valsartan, and hydrochlorothiazide on ACE2 expression in healthy animals and animal models of human diseases
Authors, year	Reference	Drug	Disaese model	Tissue	Animal	Intervention	Control	Rout of administration	Dose mg/kg per day	Design of treatemt	Duration	ACE2 mRNA change		ACE2 protein change		ACE2 activity change
Mineralocorticoid receptor antagonist
Takeda Y, 2007	45	Eplerenone	Hypertension	Heart	Dahl rats	Dahl salt-sensitive rats (DS) + high salt diet	Dahl salt-resistant rats (DR) + low salt diet	chow	100	simultaneous	8 weeks	DR+high salt DS+low salt DS+high salt DS+high salt+eplerenone	1.05 1.00 0.47 0.67
Karram T, 2005	58	Spironolacton	Heart failure	Heart	Wistar rats	aorto-caval fistula (ACF)	sham	Osmotic pump (intraperitoneal)	15	simultaneous	4 weeks	ACF ACF+spironolacton	0.56 0.79
Mulder P, 2008	64	Spironolacton	Myocardial infarction (MI)	Heart	Wistar rats	MI	sham	drinking water	80	therapeutic	90 days			MI MI+spironolacton	0.11 0.92
Fukuda S, 2011	74	Spironolacton	Hypertension	Kidney	Wistar rats	aldosterone + high salt diet+unilateral nephrectomy (1/2Nx)	sham	osmotic pump (subcutaneous)	200	simultaneous	3 weeks	aldosterone+high salt+1/2Nx aldosterone+high salt+1/2Nx +spironolacton	0.28 0.79	aldosterone+high salt+1/2Nx aldosterone+high salt+1/2Nx +spironolacton	0.40 0.85
Kong EL, 2019	87	Spironolacton	Liver fibrosis	Kidney	SD rats	Bile duct ligation (BDL)	sham	oral gavage	40	therapeutic	11 days			BDL BDL+spironolacton	0.54 0.69
Ariskiren
Riera M, 2016	81	Aliskiren	Diabetic nephropathy	Kidney	mice (female)	non-obese diabetes (NOD)/ShiLtJ mice	wild type mice	intraperitoneal injection	0.4 mg/kg twice a week	therapeutic	3 weeks	NOD NOD+aliskiren	1.12 1.61	NOD NOD+aliskiren	1.64 1.73	NOD NOD+aliskiren	2.26 2.36
Frantz ED, 2013	105	Aliskiren	Metabolic syndrome	pancreatic islet	C57BL/6 mice	high fat diet	standard diet	chow	30	therapeutic	6 weeks			high fat high fat+aliskiren	0.64 0.74
Oliveira SHP, 2019	100	Aliskiren	Periodontal disease (PD) +diabetes	Gingiva	Balb/c mice	PD and/or streptozotocin (STZ)	sham	oral gavage	50	pretreatment	15 days	PD PD+aliskiren STZ PD+STZ PD+STZ+aliskiren	0.51 0.34 0.58 0.58 0.11
Sucubitril/valsartan
Zhao Y, 2019	39	sacubitril/valsartan	Hypertension	Heart	Wistar rats	SHR	WKY	dringking water	30	therapeutic	12 weeks			SHR SHR+sacubiril/valsartan	0.59 0.83
Thiazides
Jessup JA, 2008	24	Hydrochlorothiazade (HCTZ)	Healthy normal and Hypertension	Heart	Wistar rats	SHR	WKY	drinking water	3.0 for day 1 1.5 for days 2-7	therapeutic	1 week	HCTZ SHR SHR+HCTZ	1.58 0.90 0.77			HCTZ SHR SHR+HCTZ	1.85 1.38 0.96
